# Supplementary material for: SARS-CoV-2 RBD Scaffolded by AP205 or TIP60 Nanoparticles and Delivered as mRNA Elicits Robust Neutralizing Antibody Responses
Source: Vaccines (Basel). 2025 Jul 22;13(8):778. doi: 10.3390/vaccines13080778 (PMC12389965; doi:10.3390/vaccines13080778)
Supplement: Supplementary file 1 [file vaccines-13-00778-s001.zip]

Archive with 1 entries (1 files):
- vaccines-3696539-supplementary.pdf
